# Supplementary material for: Maximizing the Wildlife Conservation Value of Road Right-of-Ways in an Agriculturally Dominated Landscape
Source: PLoS One. 2015 Mar 20;10(3):e0120375. doi: 10.1371/journal.pone.0120375 (PMC4368768; doi:10.1371/journal.pone.0120375)
Supplement: S1 Dataset — Bird species richness and environmental variables by site. (XLSX) [file pone.0120375.s001.xlsx]

## Sheet: birdtest6av
Site	S. richness	AADT	Row	TotalR	Soil	VO	Bio	Forb	Hieght	Grass	SYN	perch
1A	1	4200	13.6	26.3667	95	4.64583	63.1833	2.5	5.83333	97.5	588.188	1
1B	0	4200	12.7667	26.3667	98.33	6.08333	77.6639	2.5	7.5	95.4167	552.147	0
2A	1	3800	35.2667	65.5667	98.33	3.875	136.658	47.9167	7.5	44.1667	1715.91	0
2B	0	3800	30.3	65.5667	83.33	3.875	117.412	10.4167	9.33333	85.4167	1474.25	0
3A	3	3800	29.7	53.87	100	4.66667	138.6	26.25	10.4167	73.75	1445.06	1
3B	0	3800	24.17	53.87	91.67	3.25	78.5525	26.25	10.5	60	1176	1
4A	1	4700	21.07	39.1	86.67	3.63333	76.5543	0.025	9.83333	0.954167	768.874	0
4B	2	4700	18.03	39.1	76.67	1.74167	31.4023	0.104167	6	0.875	657.94	0
5A	1	4850	23.9	52.03	91.67	6.79167	162.321	14.1667	10.5	77.5	823.692	0
5B	1	4850	28.13	52.03	101.67	2.41667	67.9808	4.58333	5.83333	95.4167	969.476	1
6A	0	4250	12.4	22	101.67	3.04167	37.7167	46.25	7.25	53.75	527.909	0
6B	0	4250	9.6	22	103.33	2.91667	28	40	7.25	60	408.704	1
7A	0	4250	15.87	28.3	93.33	2.125	33.7238	28.3333	5.83333	71.6667	675.639	0
7B	1	4250	12.43	28.3	90	3.08333	38.3258	8.33333	5.5	91.6667	529.186	1
8A	0	7400	13.07	27	95	3.11667	40.7348	0.0875	9.83333	0.895833	13.07	1
8B	2	7400	13.93	27	125	3.11667	43.4152	0.0875	9.83333	0.895833	13.93	1
9A	0	5000	11.26	18.89	95.7294	2.75	30.965	9.58	7.5	95.5	365.239	0
9B	0	5000	7.63	18.89	95.7294	1.41	10.7583	2.92	1.9	62.75	247.493	0
10A	0	4300	13.77	26.64	95	3.58333	49.3425	2.5	10.6667	97.5	576.929	0
10B	0	4300	12.87	26.64	93.33	1.08333	13.9425	4.58333	2	95.4167	539.222	1
17A	0	2150	6.17	14.44	136.67	1.16667	7.19833	0.1875	3.08333	0.758333	437.796	0
17B	0	2150	8.27	14.44	136.67	1.725	14.2658	0.291667	4.08333	0.7	586.802	1
18A	0	3000	3.9	8.97	100	1.35	5.265	0.0875	3.41667	0.754167	231.923	0
18B	0	3000	5.07	8.97	98.33	1.78333	9.0415	0.0958333	3.75	0.854167	301.5	1
19A	1	2850	6.03	15.43	101.67	0.916667	5.5275	10.4167	2	75.8333	370.814	0
19B	1	2850	9.4	15.43	108.33	10.2083	95.9583	22.3333	11.6667	75.8333	578.051	1
20A	0	2600	4.5	8.8	110	1.45833	6.5625	2.5	3.66667	97.5	291.931	0
20B	0	2600	4.3	8.8	90	1.29167	5.55417	26.25	3.41667	73.75	278.957	1
21A	5	2600	10.53	44.86	50	2.73333	28.782	0.0958333	6	0.854167	683.119	1
21B	6	2600	34.33	44.86	50	1.56667	53.7837	0.208333	3	0.479167	2227.11	0
23A	1	3000	4.63	8.9	66.67	1.84167	8.52692	0.00416667	4.66667	0.916667	275.335	0
23B	3	3000	4.27	8.9	83.33	2.4	10.248	0.0916667	5	0.895833	253.926	1
24A	0	2400	5.6	11.23	96.67	3.66667	20.5333	0.125	11	0.858333	378.43	1
24B	0	2400	5.63	11.23	91.67	3.9	21.957	0.0875	9	0.895833	380.457	0
25A	1	2400	4.87	9.37	98.33	1.7	8.279	0.05	4.66667	0.916667	329.099	1
25B	0	2400	4.5	9.37	95	3.325	14.9625	0.229167	8.66667	0.758333	304.095	1
32A	0	50	5.33	9.22	106.67	8.6875	46.3044	4.58333	9.5	95.4167	529.47	1
32B	0	50	3.89	9.22	110	6.52083	25.366	8.75	7.41667	87.0833	386.424	0
33A	1	50	3.71	9.71	180	6.875	25.5063	47.9167	12.1667	52.0833	368.543	0
33B	3	50	6	9.71	170	7.16667	43	47.9167	11.6667	46.25	596.026	0
34A	0	25	6.53	13.53	80	2.08333	13.6042	2.5	3.16667	97.5	650.882	0
34B	0	25	7	13.53	96.67	2.04167	14.2917	35.8333	4	65.8333	697.729	1
35A	1	50	5.03	9.7	111.67	6.33333	31.8567	16.6667	7.5	83.3333	499.669	1
35B	1	50	4.67	9.7	120	3.10417	14.4965	69.5833	3.33333	30.4167	463.907	0
36A	0	25	5.77	9.9	206.67	5.45833	31.4946	6.66667	12.1667	93.3333	575.128	1
36B	2	25	4.13	9.9	235	6.58333	27.1892	18.3333	12.1667	81.6667	411.66	0
37A	1	50	15.6	22.12	141.668	4.52	70.512	15	11.16	95.4167	1549.67	1
37B	0	50	6.52	22.12	141.668	3.43	22.3636	50	12.11	79.1667	647.682	0
38A	5	50	9.7	16.83	100	2.79167	27.0792	0.125	5.41667	0.858333	963.576	1
38B	2	50	7.13	16.83	100	3.5	24.955	0.1875	7.5	0.758333	708.278	0
39A	3	50	8.23	19.38	141.668	3.95	32.5085	41.67	6.92	97.5	817.55	1
39B	0	50	11.15	19.38	141.668	1.51	16.8365	83.33	4.16	62.75	1107.62	0
40A	1	25	5.1	10.53	98.33	1.625	8.2875	14.5833	3	85.4167	508.346	1
40B	1	25	5.43	10.53	85	1.41667	7.6925	6.66667	3	93.3333	541.239	0
44A	0	225	7.5	17.63	280	3.83333	28.75	0.191667	10.6667	0.795833	727.294	0
44B	1	225	10.13	17.63	258.33	5.00833	50.7344	0.195833	11.25	0.779167	982.332	1
45A	2	325	10.23	18.33	95	5.33333	54.56	51.6667	9.83333	53.75	978.203	1
45B	2	325	8.1	18.33	106.67	2.625	21.2625	16.25	5.75	75.4167	774.53	1
46A	3	550	4.8	10.73	91.67	3.75	18	30.4167	6.83333	70	444.384	0
46B	1	550	5.93	10.73	95	3.625	21.4962	28.3333	7.5	71.6667	549	1
47A	4	200	6.03	11	96.67	4.70833	28.3912	14.1667	9.58333	87.5	586.782	1
47B	1	200	4.97	11	98.33	5.29167	26.2996	26.25	9.91667	81.6667	483.633	0
48A	0	175	6.33	11.73	100	3.79167	24.0012	16.25	9.33333	83.75	618.114	0
48B	0	175	5.4	11.73	110	2.97917	16.0875	2.5	7.66667	97.5	527.301	0
50A	0	600	8	15.23	100	1.44167	11.5333	0.0291667	3.5	0.954167	735.234	0
50B	1	600	7.23	15.23	100	4.95	35.7885	0.3	13	0.7	664.468	1
51A	1	200	6.73333	13.7667	127.639	3.08333	20.7611	18.75	12.4167	97.5	655.224	1
51B	0	200	7.03333	13.7667	127.639	5.625	39.5625	25	12.75	95.4167	684.417	0
61A	0	300	7.47	13.3	101.67	4	29.88	2.5	9.16667	97.5	716.813	0
61B	1	300	5.83	13.3	100	3.5	20.405	4.58333	9.16667	95.4167	559.44	0
62A	0	100	3.67	7.67	98.33	2.875	10.5512	26.25	6.33333	62.0833	362.089	1
62B	0	100	4	7.67	96.67	1.45833	5.83333	32.5	1.75	60	394.648	1
63A	0	100	5	11.23	136.67	4.01667	20.0833	0.05	8.41667	0.933333	493.31	1
63B	0	100	6.23	11.23	201.67	3.69167	22.9991	0	7.5	0.975	614.664	1
64A	0	100	5.13	10.6	185	4.13333	21.204	0	8.58333	0.975	506.136	1
64B	0	100	5.47	10.6	220	3.43333	18.7803	0.833333	9	0.8375	539.681	1
65A	1	225	8.03	14.5	100	4	32.12	57.9167	7.5	42.0833	778.69	0
65B	0	225	6.47	14.5	101.67	4.54167	29.3846	36.25	10.3333	63.75	627.412	0
66A	0	100	5.8	11.77	100	1.83333	10.6333	10.4167	4.25	89.5833	572.239	1
66B	0	100	5.97	11.77	100	2.25	13.4325	6.66667	4.66667	93.3333	589.012	0
67A	0	150	4.7	10.1	95	2.5	11.75	28.3333	5.5	71.6667	460.535	1
67B	0	150	5.4	10.1	96.67	2.25	12.15	47.9167	4	48.3333	529.126	0
78A	0	1	4.56	9.12	266.67	3.54167	16.15	0.316667	10.5	0.6375	455.994	1
78B	2	1	4.56	9.12	216.67	4.01667	18.316	0.341667	11.6667	0.620833	455.994	1
79A	0	1	5.53	11.2	108.33	2.04167	11.2904	2.5	4.41667	97.5	552.993	0
79B	0	1	5.67	11.2	116.67	2.25	12.7575	2.5	5	95.4167	566.992	1
80A	0	1	4.17	8.6	160	2.625	10.9462	0.154167	7.66667	0.8	416.994	0
80B	0	1	4.43	8.6	185	1.04167	4.61458	0	2.33333	0.933333	442.994	0
81A	0	1	4.37	8.74	105	2.41667	10.5608	24.5833	4.91667	84.5833	436.994	0
81B	0	1	4.37	8.74	105	2.625	11.4712	20.4167	5.5	79.5833	436.994	0
82A	1	50	4.4	9.57	100	2.70833	11.9167	45.8333	6	47.9167	437.086	0
82B	0	50	5.17	9.57	100	3.33333	17.2333	4.58333	7	95.4167	513.576	1
83A	3	1	9.65	16.12	130.714	1.03	9.9395	28.3333	11.24	54.3333	964.987	1
83B	3	1	6.47	16.12	130.714	4.49	29.0503	26.25	6.52	62.17	646.991	1
84A	3	25	7.31	12.13	130.714	3.23	23.6113	15	9.34	83.33	728.629	1
84B	1	25	4.82	12.13	130.714	4.43	21.3526	0	5.62	97.5	480.437	1
85A	2	1	6.83	13.86	100	1.91667	13.0908	42.0833	3.75	57.9167	682.991	0
85B	0	1	7.03	13.86	83.33	1.125	7.90875	16.6667	2.16667	83.3333	702.99	1
86A	0	1	4.83	9.5	83.33	4.06667	19.642	0.4375	11.8333	0.6	482.993	1
86B	1	1	4.67	9.5	100	5.38333	25.1402	0.229167	10.6667	0.758333	466.994	0
