# Supplementary material for: Maximizing the Wildlife Conservation Value of Road Right-of-Ways in an Agriculturally Dominated Landscape
Source: PLoS One. 2015 Mar 20;10(3):e0120375. doi: 10.1371/journal.pone.0120375 (PMC4368768; doi:10.1371/journal.pone.0120375)
Supplement: S2 Dataset — Mammal species richness and environmental variables by site. (XLSX) [file pone.0120375.s002.xlsx]

## Sheet: mammal2
Site	S. richness	AADT	Row	TotalR	Soil	Hieght	VO	Bio	Forb	Grass	SYN	perch
1a	0	4200	13.6	26.37	95	116.67	46.46	631.83	2.5	97.5	0.138253	1
2a	2	3800	35.27	65.57	98.33	150	38.75	1366.71	47.92	44.17	0.49245	0
3a	2	3800	29.07	53.24	100	208.33	46.67	1356.6	26.25	73.75	0.396044	1
4a	2	4700	21.07	39.1	86.67	86.67	19.17	403.84	2.5	97.5	0.203876	0
5a	3	4850	23.9	52.03	91.67	210	67.92	1623.21	14.17	77.5	0.223777	0
6a	2	4250	12.4	22	101.67	145	30.42	377.17	46.25	53.75	0.119766	0
7a	3	4250	15.87	28.3	93.33	116.67	21.25	337.24	28.33	71.67	0.166991	0
8a	0	7400	13.07	27	95	43.33	13.75	179.71	2.5	97.5	0.000302025	1
10a	2	4300	13.77	26.64	95	213.33	35.83	493.43	2.5	97.5	0.136219	0
17a	2	2150	6.17	14.44	136.67	68.33	17.5	107.98	12.5	85.42	0.0582404	0
18a	1	3000	3.9	8.97	100	36.67	14.58	56.88	2.5	97.5	0.00569933	0
19a	1	2850	6.03	15.43	101.67	40	9.17	55.28	10.42	75.83	0.0477357	0
20a	1	2600	4.5	8.8	126.67	73.33	14.58	65.63	2.5	97.5	0.0186497	0
21a	2	2600	10.53	44.86	110	188.33	42.08	443.14	16.67	71.67	0.143603	1
22a	2	3000	6.1	10.43	50	55	17.92	109.29	4.58	95.42	0.0474944	0
23a	4	3000	4.63	8.9	66.67	103.33	26.67	123.47	20.42	71.67	0.0195677	0
24a	3	2400	5.6	11.23	96.67	113.33	22.5	126	6.67	93.33	0.043168	1
25a	0	2400	4.87	9.37	98.33	78.33	20.42	99.43	12.5	87.5	0.0274117	1
32a	0	50	5.33	9.13	106.67	190	86.88	463.04	4.58	95.42	0.0548644	1
33a	1	50	3.71	9.71	180	243.33	68.75	255.06	47.92	52.08	0.00348849	0
34a	1	25	6.53	13.53	80	63.33	20.83	136.04	2.5	97.5	0.0932364	0
35a	0	50	5.03	9.7	111.67	150	63.33	318.57	16.67	83.33	0.0453503	1
36a	2	25	5.77	9.9	206.67	243.33	54.58	314.95	6.67	93.33	0.0690522	1
38a	2	50	9.7	16.83	100	73.33	23.33	226.33	22.5	77.5	0.193452	1
40a	0	25	5.1	10.53	98.33	60	16.25	82.88	14.58	85.42	0.0477319	1
44a	4	225	7.5	17.63	280	178.33	59.58	446.88	45.83	54.17	0.120741	0
45a	3	325	10.23	18.33	95	196.67	53.33	545.6	51.67	53.75	0.202402	1
46a	4	550	4.8	10.73	91.67	136.67	37.5	180	30.42	70	0.03547	0
47a	2	200	6.03	11	96.67	191.67	47.08	283.91	14.17	87.5	0.0754927	1
48a	0	175	6.33	11.73	100	186.67	37.92	240.01	16.25	83.75	0.085107	0
50a	3	600	8	15.23	100	33.33	9.58	76.67	26.67	54.17	0.129108	0
60a	1	200	6.73	13.76	105	143.33	30.83	207.51	2.5	97.5	0.0972396	1
61a	1	300	7.47	13.3	101.67	183.33	40	298.8	2.5	97.5	0.118561	0
62a	0	100	3.67	7.67	98.33	126.67	28.75	105.51	26.25	62.08	0.00220486	1
63a	2	100	5	11.23	136.67	133.33	40.21	201.04	6.67	79.58	0.0440972	1
64a	1	100	5.13	10.6	185	140	33.13	169.93	2.5	97.5	0.0481919	1
65a	1	225	8.03	14.5	100	150	40	321.2	57.92	42.08	0.137149	0
66a	2	100	5.8	11.77	100	85	18.33	106.33	10.42	89.58	0.0692956	1
67a	2	150	4.7	10.1	95	110	25	117.5	28.33	71.67	0.0344107	1
78a	2	1.1	4.53	9.06	266.67	230	65	294.45	30.42	70	0.0296896	1
79a	1	1.1	5.53	11.2	108.33	88.33	20.42	112.9	2.5	97.5	0.0616139	0
80a	0	1.1	5.17	9.6	160	23.33	11.67	60.32	6.67	91.25	0.0501212	0
81a	2	1.1	4.37	8.74	105	98.33	24.17	105.61	24.58	84.58	0.0245817	0
82a	1	50	4.4	9.57	100	120	27.08	119.17	45.83	47.92	0.0253708	0
85a	2	1.1	6.83	13.86	100	75	19.17	130.91	42.08	57.92	0.103115	0
86a	1	1.1	4.83	9.5	83.33	41.67	10	48.3	10.83	89.17	0.0392669	1
1b	0	4200	12.77	26.37	98.33	150	60.83	776.84	2.5	95.42	0.126778	0
2b	3	3800	30.3	65.57	83.33	186.67	38.75	1174.13	10.42	85.42	0.41517	0
3b	3	3800	24.17	53.24	91.67	210	32.5	785.53	26.25	60	0.319852	1
4b	1	4700	18.03	39.1	76.67	63.33	12.5	225.38	4.58	95.42	0.168399	0
5b	6	4850	28.13	52.03	101.67	116.67	24.17	679.81	4.58	95.42	0.270406	1
6b	3	4250	9.6	22	103.33	145	29.17	280	40	60	0.0816584	1
7b	2	4250	12.43	28.3	90	110	30.83	383.26	8.33	91.67	0.120174	1
8b	1	7400	13.93	27	125	103.33	22.08	307.62	2.5	97.5	0.000329453	1
10b	1	4300	12.87	26.64	93.33	40	10.83	139.43	4.58	95.42	0.124164	1
17b	0	2150	8.27	14.44	136.67	201.67	31.67	261.88	26.25	73.75	0.10583	1
18b	1	3000	5.07	8.97	98.33	30	15.83	80.28	4.58	91.67	0.0279267	1
19b	1	2850	9.4	15.43	108.33	233.33	102.08	959.58	22.33	75.83	0.113937	1
20b	2	2600	4.3	8.8	126.67	68.33	12.92	55.54	26.25	73.75	0.0145054	1
21b	1	2600	34.33	44.86	90	258.33	67.92	2331.58	18.33	81.67	0.636785	0
22b	1	3000	4.33	10.43	50	121.67	33.33	144.33	20.83	79.17	0.0138684	1
23b	5	3000	4.27	8.9	83.33	83.33	20	85.4	4.58	95.42	0.0127285	1
24b	2	2400	5.63	11.23	91.67	75	15.42	86.8	16.25	75.83	0.0438156	0
25b	4	2400	4.5	9.37	95	86.67	15	67.5	27.92	72.08	0.0194256	1
32b	1	50	3.8	9.13	110	148.33	65.21	247.79	8.75	87.08	0.0063427	0
33b	0	50	6	9.71	170	233.33	71.67	430	47.92	46.25	0.0761125	0
34b	0	25	7	13.53	96.67	80	20.42	142.92	35.83	65.83	0.108192	1
35b	1	50	4.67	9.7	120	66.67	31.04	144.96	69.58	30.42	0.0339335	0
36b	0	25	4.13	9.9	235	243.33	65.83	271.89	18.33	81.67	0.0168653	0
38b	3	50	7.13	16.83	100	143.33	26.25	187.16	22.92	77.08	0.111949	0
40b	2	25	5.43	10.53	85	60	14.17	76.93	6.67	93.33	0.0582329	0
44b	2	225	10.13	17.63	258.33	200	45	455.85	6.67	89.58	0.202164	1
45b	1	325	8.1	18.33	106.67	115	26.25	212.63	16.25	75.42	0.137377	1
46b	3	550	5.93	10.73	95	150	36.25	214.96	28.33	71.67	0.0688709	1
47b	3	200	4.97	11	98.33	198.33	52.92	263	26.25	81.67	0.0425617	0
48b	0	175	5.4	11.73	110	153.33	29.79	160.88	2.5	97.5	0.0561145	0
50b	2	600	7.23	15.23	100	40	9.79	70.79	18.75	52.08	0.106514	1
60b	1	200	7.03	13.76	108.33	255	56.25	395.44	2.5	95.42	0.10656	0
61b	1	300	5.83	13.3	100	183.33	35	204.05	4.58	95.42	0.0683181	0
62b	0	100	4	7.67	96.67	35	14.58	58.33	32.5	60	0.0125992	1
63b	1	100	6.23	11.23	201.67	106.67	34.17	212.86	4.58	95.42	0.0828397	1
64b	1	100	5.47	10.6	220	126.67	36.88	201.71	12.5	87.5	0.0589013	1
65b	1	225	6.47	14.5	101.67	206.67	45.42	293.85	36.25	63.75	0.0888529	0
66b	1	100	5.97	11.77	100	93.33	22.5	134.33	6.67	93.33	0.0746503	0
67b	3	150	5.4	10.1	96.67	80	22.5	121.5	47.92	48.33	0.0563085	0
78b	1	1.1	4.53	9.06	216.67	136.67	34.17	154.78	18.33	81.67	0.0296896	1
79b	4	1.1	5.67	11.2	116.67	100	22.5	127.58	2.5	95.42	0.0660833	1
80b	2	1.1	4.43	9.6	185	190	46.67	206.73	26.25	69.58	0.0264972	0
81b	2	1.1	4.37	8.74	105	110	26.25	114.71	20.42	79.58	0.0245817	0
82b	2	50	5.17	9.57	100	140	33.33	172.33	4.58	95.42	0.0497902	1
85b	2	1.1	7.03	13.86	83.33	43.33	11.25	79.09	16.67	83.33	0.1095	1
86b	2	1.1	4.67	9.5	100	53.33	10	46.7	8.75	91.25	0.034159	0
