# Supplementary material for: Maximizing the Wildlife Conservation Value of Road Right-of-Ways in an Agriculturally Dominated Landscape
Source: PLoS One. 2015 Mar 20;10(3):e0120375. doi: 10.1371/journal.pone.0120375 (PMC4368768; doi:10.1371/journal.pone.0120375)
Supplement: S3 Dataset — Meadowlark and Dicksissel occupancy by site. (XLSX) [file pone.0120375.s003.xlsx]

## Sheet: EM
	meadowlark				Dicksissel
Site	Survey1	Survey2	Survey3	Survey4	Survey1	Survey2	Survey3	Survey4
1A	0	0	0	0	0	0	0	0
1B	0	0	0	0	0	0	0	0
2A	0	0	0	0	0	0	0	0
2B	0	0	0	0	0	0	0	0
3A	0	0	1	1	1	1	0	0
3B	0	0	0	0	0	0	0	0
4A	1	1	0	0	0	0	0	0
4B	0	0	0	0	0	0	1	1
5A	0	0	0	0	0	0	0	0
5B	0	0	0	0	0	0	0	0
6A	0	0	0	0	0	0	0	0
6B	0	0	0	0	0	0	0	0
7A	0	0	0	0	0	0	0	0
7B	0	0	0	0	0	0	0	0
8A	0	0	0	0	0	0	0	0
8B	0	0	0	0	0	0	0	0
9A	0	0	0	0	0	0	0	0
9B	0	0	0	0	0	0	0	0
10A	0	0	0	0	0	0	0	0
10B	0	0	0	0	0	0	0	0
17A	0	0	0	0	0	0	0	0
17B	0	0	0	0	0	0	0	0
18A	0	0	0	0	0	0	0	0
18B	0	0	0	0	0	0	0	0
19A	0	0	0	0	0	0	0	0
19B	0	0	0	0	0	0	0	0
20A	0	0	0	0	0	0	0	0
20B	0	0	0	0	0	0	0	0
21A	0	0	0	0	0	0	0	0
21B	0	0	0	0	1	1	1	1
23A	0	0	0	0	0	0	0	0
23B	0	0	0	0	0	0	0	0
24A	0	0	0	0	0	0	0	0
24B	0	0	0	0	0	0	0	0
25A	0	0	0	0	0	0	0	0
25B	0	0	0	0	0	0	0	0
32A	0	0	0	0	0	0	0	0
32B	0	0	0	0	0	0	0	0
33A	1	1	1	1	0	0	0	0
33B	1	1	0	0	1	1	1	1
34A	0	0	0	0	0	0	0	0
34B	0	0	0	0	0	0	0	0
35A	0	0	0	0	0	0	0	0
35B	0	0	0	0	0	0	0	0
36A	0	0	0	0	0	0	0	0
36B	0	0	0	0	0	0	0	0
37A	0	0	0	0	0	0	0	0
37B	0	0	0	0	0	0	0	0
38A	1	1	1	1	0	0	0	0
38B	0	0	0	0	0	0	0	0
39A	0	0	0	0	0	0	0	0
39B	0	0	0	0	0	0	0	0
40A	0	0	0	0	0	0	0	0
40B	0	0	0	0	0	0	0	0
44A	0	0	0	0	0	0	0	0
44B	0	0	0	0	0	0	0	0
45A	1	1	0	0	0	0	0	0
45B	0	0	0	0	0	0	0	0
46A	0	0	0	0	0	0	0	0
46B	0	0	0	0	0	0	0	0
47A	0	0	0	0	0	0	0	0
47B	0	0	0	0	0	0	0	0
48A	0	0	0	0	0	0	0	0
48B	0	0	0	0	0	0	0	0
50A	0	0	0	0	0	0	0	0
50B	0	0	0	0	0	0	0	0
51A	1	1	0	0	0	0	0	0
51B	0	0	0	0	0	0	0	0
61A	0	0	0	0	0	0	0	0
61B	0	0	0	0	0	0	0	0
62A	0	0	0	0	0	0	0	0
62B	0	0	0	0	0	0	0	0
63A	0	0	0	0	0	0	0	0
63B	0	0	0	0	0	0	0	0
64A	0	0	0	0	0	0	0	0
64B	0	0	0	0	0	0	0	0
65A	0	0	0	0	0	0	0	0
65B	0	0	0	0	0	0	0	0
66A	0	0	0	0	0	0	0	0
66B	0	0	0	0	0	0	0	0
67A	0	0	0	0	0	0	0	0
67B	0	0	0	0	0	0	0	0
78A	0	0	0	0	0	0	0	0
78B	0	0	0	0	1	1	0	0
79A	0	0	0	0	0	0	0	0
79B	0	0	0	0	0	0	0	0
80A	0	0	0	0	0	0	0	0
80B	0	0	0	0	0	0	0	0
81A	0	0	0	0	0	0	0	0
81B	0	0	0	0	0	0	0	0
82A	0	0	0	0	0	0	0	0
82B	0	0	0	0	0	0	0	0
83A	0	0	0	0	0	0	1	1
83B	0	0	0	0	1	1	1	1
84A	0	0	0	0	0	0	0	0
84B	0	0	0	0	0	0	0	0
85A	0	0	0	0	0	0	0	0
85B	0	0	0	0	0	0	0	0
86A	0	0	0	0	0	0	0	0
86B	0	0	0	0	0	0	0	0
