# Supplementary material for: Maximizing the Wildlife Conservation Value of Road Right-of-Ways in an Agriculturally Dominated Landscape
Source: PLoS One. 2015 Mar 20;10(3):e0120375. doi: 10.1371/journal.pone.0120375 (PMC4368768; doi:10.1371/journal.pone.0120375)
Supplement: S4 Dataset — Harvest mouse occupancy by site. (XLSX) [file pone.0120375.s004.xlsx]

## Sheet: Sheet1
Site	trapnight1	trapnight2	trapnight3
1a	0	0	0
2a	0	0	0
3a	0	0	0
4a	0	0	0
5a	0	0	0
6a	0	0	0
7a	0	0	0
8a	0	0	0
10a	0	0	0
17a	0	0	0
18a	0	0	0
19a	0	0	0
20a	0	0	0
21a	0	1	1
22a	0	0	0
23a	0	0	0
24a	0	0	0
25a	0	0	0
32a	0	0	0
33a	0	0	0
34a	0	0	0
35a	0	0	0
36a	0	0	0
38a	0	0	0
40a	0	0	0
44a	0	1	0
45a	0	0	0
46a	0	0	0
47a	0	0	0
48a	0	0	0
50a	0	0	0
60a	0	0	0
61a	1	0	0
62a	0	0	0
63a	0	0	0
64a	0	0	0
65a	0	0	0
66a	0	0	0
67a	0	0	0
78a	0	0	0
79a	0	0	0
80a	0	0	0
81a	0	0	0
82a	0	0	0
85a	0	0	0
86a	0	0	0
1b	0	0	0
2b	1	0	1
3b	0	0	0
4b	0	0	0
5b	1	0	0
6b	1	0	0
7b	0	0	0
8b	0	0	0
10b	0	0	0
17b	0	0	0
18b	0	0	0
19b	0	0	0
20b	0	0	0
21b	0	0	0
22b	0	0	0
23b	0	0	0
24b	0	0	0
25b	0	0	0
32b	0	0	0
33b	0	0	0
34b	0	0	0
35b	0	0	0
36b	0	0	0
38b	0	0	0
40b	0	0	0
44b	0	0	0
45b	0	0	0
46b	0	0	0
47b	0	0	0
48b	0	0	0
50b	0	0	0
60b	0	0	0
61b	0	0	0
62b	0	0	0
63b	0	0	0
64b	0	0	0
65b	0	0	0
66b	0	0	0
67b	0	0	0
78b	0	0	0
79b	0	0	0
80b	0	0	0
81b	0	0	0
82b	0	0	0
85b	0	0	0
86b	0	0	0
